# Supplementary material for: Multi-Thoracolumbar Variations and NR6A1 Gene Polymorphisms Potentially Associated with Body Size and Carcass Traits of Dezhou Donkey
Source: Animals (Basel). 2022 May 25;12(11):1349. doi: 10.3390/ani12111349 (PMC9179361; doi:10.3390/ani12111349)
Supplement: Supplementary file 1 [file animals-12-01349-s001.zip]

Archive with 1 entries (1 files):
- animals-1675801-supplementary.xlsx
