# Supplementary material for: Multi-Thoracolumbar Variations and NR6A1 Gene Polymorphisms Potentially Associated with Body Size and Carcass Traits of Dezhou Donkey
Source: Animals (Basel). 2022 May 25;12(11):1349. doi: 10.3390/ani12111349 (PMC9179361; doi:10.3390/ani12111349)
Supplement: Supplementary file 1 [file animals-12-01349-s001.zip › animals-1675801-supplementary.xlsx]

## Sheet: Table S1
Table S1. Information of amplicon used for amplifying the total region on NR6A1 gene.
Primer	Primer sequence(5’-3’)	Fragment size (bp)	Annealing temperature(℃)
NR6A1-1	F:AGTAGGGAAGGGCCTGACTT	444	6 0
	R:CAGCACTGGTCTATGCCACA
NR6A1-2	F:CCAAAAGCACAGTGCCTAGTT	280	62
	R:TTCCCAGAGTGCTAGGCTTG
NR6A1-3	F:CACCGTTAGAACGCCACA	853	60
	R:GCCTCCACTTACCACCCT
NR6A1-4	F:GCCCTCACCTTTTGAGGCAA	725	58
	R:CTGCAGTTCATTCCCCAGTCA
NR6A1-5	F:AAGAGTGACCTTCAGCCGTC	617	62
	R:CCTGTGAGGGAACCTTGAGC
NR6A1-6	F:TTGGAAGGGCTGAGCAACTC	427	62
	R:GAGCTAACATCCGTGCCCAT
NR6A1-7	F:GGGCTCCCTGTAGCTTTGAG	587	60
	R:AACCAAGAATGGGGGCTCTC
NR6A1-8	F:GCTCCATTTCTGCCGGATCT	448	58
	R:CCAGGACACATTCCAGAAAATCA
NR6A1-9	F:TAGGCTAGGGCTCCTTTGCT	385	62
	R:GGGCTGAGGTTATGCACAGT
NR6A1-10	F:GGGGTGCGCAAAAACTTACA	643	64
	R:AGTTCACGTGCTCTGCTTCA
NR6A1-11	F:CCTCAAAGGATGGGTGAGATT	933	60
	R:ACACGTGGTCTGTGTGCTT
NR6A1-12	F:CACACAGACCACGTGTGAGTA	341	62
	R:ACATGTCACAACAGGGGACC
NR6A1-13	F:CCGATGCATTTCCTTGCAGT	596	62
	R:GAGCTGGTAGGCAAGTCTCA
